# Supplementary material for: Cytokine response and damages in the lungs of aging Syrian hamsters on a high-fat diet infected with the SARS-CoV-2 virus
Source: Front Immunol. 2023 Jul 14;14:1223086. doi: 10.3389/fimmu.2023.1223086 (PMC10375707; doi:10.3389/fimmu.2023.1223086)
Supplement: Supplementary file 1 [file DataSheet_1.zip]

Archive with 6 entries (6 files):
- S 1 Table..pdf
- S 2 Table..pdf
- S 3 Table..pdf
- S 4 Table..pdf
- S 5 Table..pdf
- S 6 Table..pdf
